# Supplementary material for: Pharmacological rescue of impaired mitophagy in Parkinson’s disease-related LRRK2 G2019S knock-in mice
Source: eLife. 2021 Aug 3;10:e67604. doi: 10.7554/eLife.67604 (PMC8331189; doi:10.7554/eLife.67604)
Supplement: Figure 1—source data 2. [file elife-67604-fig1-data2.zip]

Archive with 10 entries (9 files):
- Figure 1-source data 2 - C/
- __MACOSX/._Figure 1-source data 2 - C
- Figure 1-source data 2 - C/.DS_Store
- __MACOSX/Figure 1-source data 2 - C/._.DS_Store
- Figure 1-source data 2 - C/LRRK2.scn
- __MACOSX/Figure 1-source data 2 - C/._LRRK2.scn
- Figure 1-source data 2 - C/Tubulin.scn
- __MACOSX/Figure 1-source data 2 - C/._Tubulin.scn
- Figure 1-source data 2 - C/Figure 1-source data 2 - C.pdf
- __MACOSX/Figure 1-source data 2 - C/._Figure 1-source data 2 - C.pdf
