# Supplementary material for: Pharmacological rescue of impaired mitophagy in Parkinson’s disease-related LRRK2 G2019S knock-in mice
Source: eLife. 2021 Aug 3;10:e67604. doi: 10.7554/eLife.67604 (PMC8331189; doi:10.7554/eLife.67604)
Supplement: Figure 1—source data 3. [file elife-67604-fig1-data3.zip]

Archive with 10 entries (9 files):
- Figure 1-source data 3 - F/
- __MACOSX/._Figure 1-source data 3 - F
- Figure 1-source data 3 - F/.DS_Store
- __MACOSX/Figure 1-source data 3 - F/._.DS_Store
- Figure 1-source data 3 - F/LRRK2.scn
- __MACOSX/Figure 1-source data 3 - F/._LRRK2.scn
- Figure 1-source data 3 - F/Tubulin.scn
- __MACOSX/Figure 1-source data 3 - F/._Tubulin.scn
- Figure 1-source data 3 - F/Figure 1-source data 3 - F.pdf
- __MACOSX/Figure 1-source data 3 - F/._Figure 1-source data 3 - F.pdf
