# Supplementary material for: Pharmacological rescue of impaired mitophagy in Parkinson’s disease-related LRRK2 G2019S knock-in mice
Source: eLife. 2021 Aug 3;10:e67604. doi: 10.7554/eLife.67604 (PMC8331189; doi:10.7554/eLife.67604)
Supplement: Figure 1—source data 4. [file elife-67604-fig1-data4.zip]

Archive with 16 entries (15 files):
- Figure 1-source data 4 - H/
- __MACOSX/._Figure 1-source data 4 - H
- Figure 1-source data 4 - H/.DS_Store
- __MACOSX/Figure 1-source data 4 - H/._.DS_Store
- Figure 1-source data 4 - H/Rab10.scn
- __MACOSX/Figure 1-source data 4 - H/._Rab10.scn
- Figure 1-source data 4 - H/LRRK2.scn
- __MACOSX/Figure 1-source data 4 - H/._LRRK2.scn
- Figure 1-source data 4 - H/Tubulin.scn
- __MACOSX/Figure 1-source data 4 - H/._Tubulin.scn
- Figure 1-source data 4 - H/pT73 Rab10.scn
- __MACOSX/Figure 1-source data 4 - H/._pT73 Rab10.scn
- Figure 1-source data 4 - H/pS935 LRRK2.scn
- __MACOSX/Figure 1-source data 4 - H/._pS935 LRRK2.scn
- Figure 1-source data 4 - H/Figure 1-source data 4 - H.pdf
- __MACOSX/Figure 1-source data 4 - H/._Figure 1-source data 4 - H.pdf
