# Supplementary material for: Pharmacological rescue of impaired mitophagy in Parkinson’s disease-related LRRK2 G2019S knock-in mice
Source: eLife. 2021 Aug 3;10:e67604. doi: 10.7554/eLife.67604 (PMC8331189; doi:10.7554/eLife.67604)
Supplement: Figure 1—figure supplement 1—source data 2. [file elife-67604-fig1-figsupp1-data2.zip]

Archive with 18 entries (17 files):
- Figure 1-figure supplement 1-source data 2 - E/
- __MACOSX/._Figure 1-figure supplement 1-source data 2 - E
- Figure 1-figure supplement 1-source data 2 - E/test 2018-05-22 09h39m21s.scn
- __MACOSX/Figure 1-figure supplement 1-source data 2 - E/._test 2018-05-22 09h39m21s.scn
- Figure 1-figure supplement 1-source data 2 - E/.DS_Store
- __MACOSX/Figure 1-figure supplement 1-source data 2 - E/._.DS_Store
- Figure 1-figure supplement 1-source data 2 - E/Mefs dose response UDD2 15.12..17.tiff
- __MACOSX/Figure 1-figure supplement 1-source data 2 - E/._Mefs dose response UDD2 15.12..17.tiff
- Figure 1-figure supplement 1-source data 2 - E/Figure 1-figure supplement 1-source data 2 - E.pdf
- __MACOSX/Figure 1-figure supplement 1-source data 2 - E/._Figure 1-figure supplement 1-source data 2 - E.pdf
- Figure 1-figure supplement 1-source data 2 - E/Total LRRK2 MLi-2.tiff
- __MACOSX/Figure 1-figure supplement 1-source data 2 - E/._Total LRRK2 MLi-2.tiff
- Figure 1-figure supplement 1-source data 2 - E/Mefs dose response UDD3 15.12..17.tiff
- __MACOSX/Figure 1-figure supplement 1-source data 2 - E/._Mefs dose response UDD3 15.12..17.tiff
- Figure 1-figure supplement 1-source data 2 - E/Total LRRK2 gsk2578215a.scn
- __MACOSX/Figure 1-figure supplement 1-source data 2 - E/._Total LRRK2 gsk2578215a.scn
- Figure 1-figure supplement 1-source data 2 - E/pS935 LRRK2 MLi-2.tiff
- __MACOSX/Figure 1-figure supplement 1-source data 2 - E/._pS935 LRRK2 MLi-2.tiff
