# Supplementary material for: Pharmacological rescue of impaired mitophagy in Parkinson’s disease-related LRRK2 G2019S knock-in mice
Source: eLife. 2021 Aug 3;10:e67604. doi: 10.7554/eLife.67604 (PMC8331189; doi:10.7554/eLife.67604)
Supplement: Figure 2—source data 2. [file elife-67604-fig2-data2.zip]

Archive with 12 entries (11 files):
- Figure 2-source data 2 - I/
- __MACOSX/._Figure 2-source data 2 - I
- Figure 2-source data 2 - I/Ponceau.scn
- __MACOSX/Figure 2-source data 2 - I/._Ponceau.scn
- Figure 2-source data 2 - I/.DS_Store
- __MACOSX/Figure 2-source data 2 - I/._.DS_Store
- Figure 2-source data 2 - I/Total Ubiquitin.scn
- __MACOSX/Figure 2-source data 2 - I/._Total Ubiquitin.scn
- Figure 2-source data 2 - I/Figure 2-source data 2 - I.pdf
- __MACOSX/Figure 2-source data 2 - I/._Figure 2-source data 2 - I.pdf
- Figure 2-source data 2 - I/pS65 Ubiquitin.scn
- __MACOSX/Figure 2-source data 2 - I/._pS65 Ubiquitin.scn
