# Supplementary material for: Pharmacological rescue of impaired mitophagy in Parkinson’s disease-related LRRK2 G2019S knock-in mice
Source: eLife. 2021 Aug 3;10:e67604. doi: 10.7554/eLife.67604 (PMC8331189; doi:10.7554/eLife.67604)
Supplement: Figure 2—figure supplement 1—source data 2. [file elife-67604-fig2-figsupp1-data2.zip]

Archive with 10 entries (9 files):
- Figure 2-figure supplement 1-source data 2/
- __MACOSX/._Figure 2-figure supplement 1-source data 2
- Figure 2-figure supplement 1-source data 2/.DS_Store
- __MACOSX/Figure 2-figure supplement 1-source data 2/._.DS_Store
- Figure 2-figure supplement 1-source data 2/LRRK2.scn
- __MACOSX/Figure 2-figure supplement 1-source data 2/._LRRK2.scn
- Figure 2-figure supplement 1-source data 2/Figure 2-figure supplement 1-source data2-A.pdf
- __MACOSX/Figure 2-figure supplement 1-source data 2/._Figure 2-figure supplement 1-source data2-A.pdf
- Figure 2-figure supplement 1-source data 2/S935 LRRK2.scn
- __MACOSX/Figure 2-figure supplement 1-source data 2/._S935 LRRK2.scn
