# Supplementary material for: Pharmacological rescue of impaired mitophagy in Parkinson’s disease-related LRRK2 G2019S knock-in mice
Source: eLife. 2021 Aug 3;10:e67604. doi: 10.7554/eLife.67604 (PMC8331189; doi:10.7554/eLife.67604)
Supplement: Figure 2—figure supplement 1—source data 3. [file elife-67604-fig2-figsupp1-data3.zip]

Archive with 10 entries (9 files):
- Figure 2-figure supplement 1-source data 3/
- __MACOSX/._Figure 2-figure supplement 1-source data 3
- Figure 2-figure supplement 1-source data 3/puB r2 090521.scn
- __MACOSX/Figure 2-figure supplement 1-source data 3/._puB r2 090521.scn
- Figure 2-figure supplement 1-source data 3/.DS_Store
- __MACOSX/Figure 2-figure supplement 1-source data 3/._.DS_Store
- Figure 2-figure supplement 1-source data 3/parkin 2 10521.scn
- __MACOSX/Figure 2-figure supplement 1-source data 3/._parkin 2 10521.scn
- Figure 2-figure supplement 1-source data 3/Figure 2-figure supplement 1-source data 3-F.pdf
- __MACOSX/Figure 2-figure supplement 1-source data 3/._Figure 2-figure supplement 1-source data 3-F.pdf
