# Supplementary material for: Pharmacological rescue of impaired mitophagy in Parkinson’s disease-related LRRK2 G2019S knock-in mice
Source: eLife. 2021 Aug 3;10:e67604. doi: 10.7554/eLife.67604 (PMC8331189; doi:10.7554/eLife.67604)
Supplement: Figure 5—source data 2. [file elife-67604-fig5-data2.zip]

Archive with 30 entries (29 files):
- Figure 5-source data 2/
- __MACOSX/._Figure 5-source data 2
- Figure 5-source data 2/.DS_Store
- __MACOSX/Figure 5-source data 2/._.DS_Store
- Figure 5-source data 2/Rab12.scn
- __MACOSX/Figure 5-source data 2/._Rab12.scn
- Figure 5-source data 2/LRRK2.scn
- __MACOSX/Figure 5-source data 2/._LRRK2.scn
- Figure 5-source data 2/HSP60.scn
- __MACOSX/Figure 5-source data 2/._HSP60.scn
- Figure 5-source data 2/p62.scn
- __MACOSX/Figure 5-source data 2/._p62.scn
- Figure 5-source data 2/pS106 Rab12.scn
- __MACOSX/Figure 5-source data 2/._pS106 Rab12.scn
- Figure 5-source data 2/TFAm.scn
- __MACOSX/Figure 5-source data 2/._TFAm.scn
- Figure 5-source data 2/B-Actin.scn
- __MACOSX/Figure 5-source data 2/._B-Actin.scn
- Figure 5-source data 2/Figure 5-source data 2 - A.pdf
- __MACOSX/Figure 5-source data 2/._Figure 5-source data 2 - A.pdf
- Figure 5-source data 2/PGC-1a.scn
- __MACOSX/Figure 5-source data 2/._PGC-1a.scn
- Figure 5-source data 2/PGC-1b.scn
- __MACOSX/Figure 5-source data 2/._PGC-1b.scn
- Figure 5-source data 2/pS935 LRRK2.scn
- __MACOSX/Figure 5-source data 2/._pS935 LRRK2.scn
- Figure 5-source data 2/TOMM20.scn
- __MACOSX/Figure 5-source data 2/._TOMM20.scn
- Figure 5-source data 2/LC3.scn
- __MACOSX/Figure 5-source data 2/._LC3.scn
