# Supplementary material for: Pharmacological rescue of impaired mitophagy in Parkinson’s disease-related LRRK2 G2019S knock-in mice
Source: eLife. 2021 Aug 3;10:e67604. doi: 10.7554/eLife.67604 (PMC8331189; doi:10.7554/eLife.67604)
Supplement: Figure 5—figure supplement 1—source data 2. [file elife-67604-fig5-figsupp1-data2.zip]

Archive with 28 entries (27 files):
- Figure 5-figure supplement 1-source data 2/
- __MACOSX/._Figure 5-figure supplement 1-source data 2
- Figure 5-figure supplement 1-source data 2/pS935 LRRK2 Kidney.scn
- __MACOSX/Figure 5-figure supplement 1-source data 2/._pS935 LRRK2 Kidney.scn
- Figure 5-figure supplement 1-source data 2/Rab10 Kidney.scn
- __MACOSX/Figure 5-figure supplement 1-source data 2/._Rab10 Kidney.scn
- Figure 5-figure supplement 1-source data 2/actin lung.scn
- __MACOSX/Figure 5-figure supplement 1-source data 2/._actin lung.scn
- Figure 5-figure supplement 1-source data 2/Figure 5-figure supplement 1-source data 2 - Kidney.pdf
- __MACOSX/Figure 5-figure supplement 1-source data 2/._Figure 5-figure supplement 1-source data 2 - Kidney.pdf
- Figure 5-figure supplement 1-source data 2/.DS_Store
- __MACOSX/Figure 5-figure supplement 1-source data 2/._.DS_Store
- Figure 5-figure supplement 1-source data 2/Rab10 Lungs.scn
- __MACOSX/Figure 5-figure supplement 1-source data 2/._Rab10 Lungs.scn
- Figure 5-figure supplement 1-source data 2/LRRK2 Lung.scn
- __MACOSX/Figure 5-figure supplement 1-source data 2/._LRRK2 Lung.scn
- Figure 5-figure supplement 1-source data 2/LRRK2 Kidney.scn
- __MACOSX/Figure 5-figure supplement 1-source data 2/._LRRK2 Kidney.scn
- Figure 5-figure supplement 1-source data 2/pT73 Rab10 Lung.scn
- __MACOSX/Figure 5-figure supplement 1-source data 2/._pT73 Rab10 Lung.scn
- Figure 5-figure supplement 1-source data 2/Actin Kidney.scn
- __MACOSX/Figure 5-figure supplement 1-source data 2/._Actin Kidney.scn
- Figure 5-figure supplement 1-source data 2/pS935 LRRK2 Lung.scn
- __MACOSX/Figure 5-figure supplement 1-source data 2/._pS935 LRRK2 Lung.scn
- Figure 5-figure supplement 1-source data 2/pT73 Rab10 Kidney.scn
- __MACOSX/Figure 5-figure supplement 1-source data 2/._pT73 Rab10 Kidney.scn
- Figure 5-figure supplement 1-source data 2/Figure 5-figure supplement 1-source data 2 - Lungs.pdf
- __MACOSX/Figure 5-figure supplement 1-source data 2/._Figure 5-figure supplement 1-source data 2 - Lungs.pdf
